# Supplementary material for: Effects of Fermentation Broth from the Biocontrol Fungus Diaporthe novem on Colletotrichum jiangxiense, the Causal Agent of Rhododendron Brown Spot, and Transcriptomic Analysis of the Pathogen
Source: Microorganisms. 2026 Jul 13;14(7):1530. doi: 10.3390/microorganisms14071530 (PMC13414462; doi:10.3390/microorganisms14071530)
Supplement: Supplementary file 1 [file microorganisms-14-01530-s001.zip]

Archive with 1 entries (1 files):
- microorganisms-4370005-supplementary.pdf
